# Supplementary material for: Cumulative burden of psychiatric disorders and self-harm across 26 adult cancers
Source: Nat Med. 2022 Mar 28;28(4):860–70. doi: 10.1038/s41591-022-01740-3 (PMC9018408; doi:10.1038/s41591-022-01740-3)
Supplement: Supplementary file 2 — Baseline characteristics of all patients with cancer and matched case and control cohorts for each psychiatric disorder. Supplementary Table 2. Cumulative burden of psychiatric disorders stratified by cancer diagnostic groups at 30, 40, 50, 60, 70 and 80 years attained age. Cumulative burden is shown as mean number of events per 100 individuals. Supplementary Table 3. Cumulative burden of psychiatric disorders stratified by cancer treatment regimens at 30, 40, 50, 60, 70 and 80 years attained age. Cumulative burden is shown as mean number of events per 100 individuals. Supplementary Table 4. Cumulative burden of psychiatric disorders stratified by chemotherapy types at 30, 40, 50, 60, 70 and 80 years attained age. Cumulative burden is shown as mean number of events per 100 individuals. Supplementary Table 5. Cumulative burden of self-harm events in cases versus controls stratified by psychiatric disorder diagnosis. Cumulative burden is shown as mean number of events per 100 individuals. Supplementary Table 6. Multivariable Cox regression analysis for the risk of self-harm following psychiatric disorder diagnosis. Case (with psychiatric disorder) and control (no psychiatric disorder) groups were obtained via propensity score matching. Controls were matched by age at cancer diagnosis, cancer type, sex, IMD and primary care practice ID. HRs were further adjusted for noncancer comorbidities, cancer treatment and the presence of other psychiatric disorders. Supplementary Table 7. Excess YLL attributable to psychiatric disorder diagnosis in patients with cancer. Excess YLL is calculated as the difference in YLL between patients with and without psychiatric disorder diagnosis. Excess YLL was estimated based on the age of onset of a specific psychiatric disorder. Supplementary Table 8. Multivariable Cox regression analysis for the risk of suicide and other causes of death following self-harm in patients with cancer. Case (self-harm) and control (no self-harm) groups were ob [file 41591_2022_1740_MOESM2_ESM.xlsx]

## Sheet: Table S1
Table S1. Baseline characteristics of all patients with cancer and matched case and control cohorts for each psychiatric disorder.
	Full cohort		Depression			Anxiety disorder			Schizophrenia, schizotypal and delusional disorders			Bipolar disorder			Personality disorder			Substance abuse
			Cases	Controls		Cases	Controls		Cases	Controls		Cases	Controls		Cases	Controls		Cases	Controls
n	459542		21609	75087		20070	67887		7679	23130		557	1636		194	628		115868	126057
Male (%)	229792 (50.0)		9167 (42.4)	31325 (41.7)		7344 (36.6)	24508 (36.1)		3849 (50.1)	10799 (46.7)		201 (36.1)	791 (48.3)		85 (43.8)	288 (45.9)		61904 (53.4)	55374 (43.9)
Age, mean (SD)	68.79 (13.55)		62.14 (14.64)	64.23 (14.39)		60.82 (14.33)	62.94 (14.13)		67.72 (11.22)	65.42 (13.60)		63.17 (13.16)	66.25 (14.05)		64.94 (14.49)	66.00 (14.28)		67.56 (12.54)	63.98 (14.14)
Primary cancer diagnosis (%)
Bladder	17104 (3.7)		819 (3.8)	2458 (3.3)		674 (3.4)	1949 (2.9)		378 (4.9)	910 (3.9)		21 (3.8)	57 (3.5)		10 (5.2)	24 (3.8)		5448 (4.7)	3164 (2.5)
Bone	654 (0.1)		41 (0.2)	126 (0.2)		37 (0.2)	127 (0.2)		8 (0.1)	33 (0.1)		0 (0.0)	1 (0.1)		0 (0.0)	2 (0.3)		216 (0.2)	193 (0.2)
Brain	7036 (1.5)		229 (1.1)	553 (0.7)		161 (0.8)	356 (0.5)		34 (0.4)	66 (0.3)		7 (1.3)	10 (0.6)		10 (5.2)	12 (1.9)		1242 (1.1)	922 (0.7)
Breast	79378 (17.3)		5930 (27.4)	22688 (30.2)		6038 (30.1)	22802 (33.6)		1754 (22.8)	6519 (28.2)		173 (31.1)	365 (22.3)		43 (22.2)	139 (22.1)		22154 (19.1)	35440 (28.1)
Cervix	4285 (0.9)		353 (1.6)	1359 (1.8)		374 (1.9)	1188 (1.7)		64 (0.8)	215 (0.9)		9 (1.6)	12 (0.7)		4 (2.1)	11 (1.8)		1079 (0.9)	1699 (1.3)
Colon and rectum	62622 (13.6)		2775 (12.8)	8795 (11.7)		2453 (12.2)	7408 (10.9)		968 (12.6)	2617 (11.3)		66 (11.8)	217 (13.3)		24 (12.4)	66 (10.5)		17484 (15.1)	15787 (12.5)
Gallbladder and biliary tract	2624 (0.6)		58 (0.3)	154 (0.2)		59 (0.3)	130 (0.2)		16 (0.2)	34 (0.1)		3 (0.5)	6 (0.4)		0 (0.0)	2 (0.3)		379 (0.3)	203 (0.2)
Hodgkin lymphoma	2179 (0.5)		162 (0.7)	668 (0.9)		154 (0.8)	634 (0.9)		35 (0.5)	129 (0.6)		3 (0.5)	10 (0.6)		4 (2.1)	3 (0.5)		586 (0.5)	949 (0.8)
Kidney and renal pelvis	12694 (2.8)		564 (2.6)	1946 (2.6)		492 (2.5)	1604 (2.4)		216 (2.8)	591 (2.6)		13 (2.3)	58 (3.5)		8 (4.1)	17 (2.7)		3025 (2.6)	3139 (2.5)
Leukaemia	12322 (2.7)		473 (2.2)	1455 (1.9)		434 (2.2)	1282 (1.9)		160 (2.1)	434 (1.9)		13 (2.3)	30 (1.8)		7 (3.6)	20 (3.2)		2966 (2.6)	2816 (2.2)
Liver and intrahepatic bile duct	5943 (1.3)		90 (0.4)	201 (0.3)		68 (0.3)	148 (0.2)		29 (0.4)	65 (0.3)		1 (0.2)	17 (1.0)		3 (1.5)	6 (1.0)		758 (0.7)	495 (0.4)
Lung and bronchus	62456 (13.6)		1267 (5.9)	2570 (3.4)		1347 (6.7)	2353 (3.5)		862 (11.2)	1553 (6.7)		29 (5.2)	135 (8.3)		13 (6.7)	48 (7.6)		10961 (9.5)	5445 (4.3)
Melanoma	17264 (3.8)		940 (4.4)	4276 (5.7)		961 (4.8)	4370 (6.4)		294 (3.8)	1139 (4.9)		25 (4.5)	82 (5.0)		4 (2.1)	34 (5.4)		4239 (3.7)	7851 (6.2)
Multiple myeloma	7131 (1.6)		303 (1.4)	857 (1.1)		242 (1.2)	669 (1.0)		111 (1.4)	262 (1.1)		6 (1.1)	22 (1.3)		1 (0.5)	16 (2.5)		1882 (1.6)	1459 (1.2)
Non-Hodgkin lymphoma	18146 (3.9)		860 (4.0)	2849 (3.8)		785 (3.9)	2695 (4.0)		323 (4.2)	889 (3.8)		22 (3.9)	75 (4.6)		7 (3.6)	26 (4.1)		4959 (4.3)	5350 (4.2)
Oesophagus	13325 (2.9)		365 (1.7)	846 (1.1)		314 (1.6)	614 (0.9)		97 (1.3)	166 (0.7)		10 (1.8)	31 (1.9)		2 (1.0)	13 (2.1)		2958 (2.6)	1924 (1.5)
Oropharynx	9780 (2.1)		583 (2.7)	1848 (2.5)		515 (2.6)	1770 (2.6)		143 (1.9)	445 (1.9)		15 (2.7)	37 (2.3)		8 (4.1)	12 (1.9)		3360 (2.9)	2232 (1.8)
Ovary	11197 (2.4)		535 (2.5)	1583 (2.1)		547 (2.7)	1531 (2.3)		130 (1.7)	372 (1.6)		14 (2.5)	35 (2.1)		6 (3.1)	15 (2.4)		2263 (2.0)	2478 (2.0)
Pancreas	13459 (2.9)		150 (0.7)	288 (0.4)		127 (0.6)	212 (0.3)		34 (0.4)	67 (0.3)		8 (1.4)	26 (1.6)		3 (1.5)	16 (2.5)		1412 (1.2)	797 (0.6)
Prostate	66910 (14.6)		3470 (16.1)	13444 (17.9)		2727 (13.6)	10220 (15.1)		1576 (20.5)	5023 (21.7)		67 (12.0)	291 (17.8)		27 (13.9)	105 (16.7)		21227 (18.3)	23429 (18.6)
Small intestine	1593 (0.3)		56 (0.3)	169 (0.2)		48 (0.2)	136 (0.2)		16 (0.2)	31 (0.1)		5 (0.9)	5 (0.3)		1 (0.5)	0 (0.0)		317 (0.3)	350 (0.3)
Spinal cord and nervous system	160 (0.0)		9 (0.0)	29 (0.0)		5 (0.0)	18 (0.0)		2 (0.0)	7 (0.0)		1 (0.2)	0 (0.0)		0 (0.0)	0 (0.0)		50 (0.0)	59 (0.0)
Stomach	12471 (2.7)		324 (1.5)	673 (0.9)		237 (1.2)	438 (0.6)		75 (1.0)	163 (0.7)		7 (1.3)	19 (1.2)		1 (0.5)	11 (1.8)		2222 (1.9)	1369 (1.1)
Testis	3113 (0.7)		257 (1.2)	1311 (1.7)		216 (1.1)	1094 (1.6)		42 (0.5)	234 (1.0)		6 (1.1)	28 (1.7)		0 (0.0)	7 (1.1)		747 (0.6)	1442 (1.1)
Thyroid	3117 (0.7)		203 (0.9)	880 (1.2)		241 (1.2)	984 (1.4)		67 (0.9)	268 (1.2)		3 (0.5)	15 (0.9)		1 (0.5)	4 (0.6)		784 (0.7)	1425 (1.1)
Uterus	12579 (2.7)		793 (3.7)	3061 (4.1)		814 (4.1)	3155 (4.6)		245 (3.2)	898 (3.9)		30 (5.4)	52 (3.2)		7 (3.6)	19 (3.0)		3150 (2.7)	5640 (4.5)
Treatment type (%)
All surgery (%)	207605 (45.2)		12835 (59.4)	42333 (56.4)		12101 (60.3)	39481 (58.2)		4409 (57.4)	12163 (52.6)		350 (62.8)	843 (51.5)		112 (57.7)	304 (48.4)		61003 (52.6)	68868 (54.6)
All chemotherapy (%)	109670 (23.9)		5775 (26.7)	20394 (27.2)		5545 (27.6)	18575 (27.4)		1632 (21.3)	6068 (26.2)		154 (27.6)	412 (25.2)		49 (25.3)	164 (26.1)		34738 (30.0)	30174 (23.9)
All radiotherapy (%)	115832 (25.2)		6606 (30.6)	23360 (31.1)		6390 (31.8)	21575 (31.8)		2172 (28.3)	6985 (30.2)		164 (29.4)	453 (27.7)		53 (27.3)	171 (27.2)		35341 (30.5)	36985 (29.3)
Chemotherapy only (%)	40174 (8.7)		1568 (7.3)	6077 (8.1)		1504 (7.5)	5320 (7.8)		491 (6.4)	1898 (8.2)		43 (7.7)	124 (7.6)		10 (5.2)	61 (9.7)		11263 (9.7)	9443 (7.5)
Surgery only (%)	122859 (26.7)		7271 (33.6)	23424 (31.2)		6800 (33.9)	21769 (32.1)		2771 (36.1)	6822 (29.5)		195 (35.0)	496 (30.3)		61 (31.4)	172 (27.4)		33937 (29.3)	40037 (31.8)
Radiotherapy only (%)	38021 (8.3)		1759 (8.1)	5972 (8.0)		1642 (8.2)	5206 (7.7)		689 (9.0)	1961 (8.5)		34 (6.1)	125 (7.6)		9 (4.6)	50 (8.0)		9951 (8.6)	10396 (8.2)
Chemotherapy and radiotherapy (%)	20972 (4.6)		1057 (4.9)	3833 (5.1)		1083 (5.4)	3520 (5.2)		307 (4.0)	1191 (5.1)		25 (4.5)	89 (5.4)		11 (5.7)	32 (5.1)		7322 (6.3)	5514 (4.4)
Chemotherapy and surgery (%)	27907 (6.1)		1774 (8.2)	5354 (7.1)		1636 (8.2)	4863 (7.2)		462 (6.0)	1508 (6.5)		50 (9.0)	108 (6.6)		18 (9.3)	43 (6.8)		8998 (7.8)	7756 (6.2)
Radiotherapy and surgery (%)	36222 (7.9)		2414 (11.2)	8425 (11.2)		2343 (11.7)	7977 (11.8)		804 (10.5)	2362 (10.2)		69 (12.4)	148 (9.0)		23 (11.9)	61 (9.7)		10913 (9.4)	13614 (10.8)
Chemotherapy, radiotherapy and surgery (%)	20617 (4.5)		1376 (6.4)	5130 (6.8)		1322 (6.6)	4872 (7.2)		372 (4.8)	1471 (6.4)		36 (6.5)	91 (5.6)		10 (5.2)	28 (4.5)		7155 (6.2)	7461 (5.9)
Chemotherapy type (%)
Alkylating agents	12929 (2.8)		749 (3.5)	3779 (5.0)		761 (3.8)	3747 (5.5)		176 (2.3)	1040 (4.5)		21 (3.8)	60 (3.7)		4 (2.1)	29 (4.6)		4273 (3.7)	5323 (4.2)
Anthracyclines	11805 (2.6)		656 (3.0)	3447 (4.6)		681 (3.4)	3426 (5.0)		136 (1.8)	914 (4.0)		21 (3.8)	56 (3.4)		2 (1.0)	22 (3.5)		4132 (3.6)	4777 (3.8)
Antimetabolites	23042 (5.0)		1086 (5.0)	5056 (6.7)		1146 (5.7)	4728 (7.0)		270 (3.5)	1437 (6.2)		30 (5.4)	107 (6.5)		5 (2.6)	41 (6.5)		8729 (7.5)	6785 (5.4)
Biological response modifiers including monoclonal antibodies	12658 (2.8)		628 (2.9)	3133 (4.2)		688 (3.4)	2947 (4.3)		175 (2.3)	888 (3.8)		24 (4.3)	62 (3.8)		4 (2.1)	23 (3.7)		4706 (4.1)	4439 (3.5)
Chemotherapy not otherwise specified	30897 (6.7)		1768 (8.2)	5112 (6.8)		1643 (8.2)	4636 (6.8)		447 (5.8)	1401 (6.1)		43 (7.7)	91 (5.6)		13 (6.7)	42 (6.7)		9168 (7.9)	7400 (5.9)
Hormonal agents including corticosteroid hormones and sex hormones	33859 (7.4)		2053 (9.5)	7617 (10.1)		1942 (9.7)	6969 (10.3)		644 (8.4)	2335 (10.1)		55 (9.9)	142 (8.7)		20 (10.3)	45 (7.2)		11369 (9.8)	11296 (9.0)
Kinase inhibitors	2158 (0.5)		98 (0.5)	349 (0.5)		109 (0.5)	330 (0.5)		24 (0.3)	100 (0.4)		1 (0.2)	6 (0.4)		1 (0.5)	2 (0.3)		800 (0.7)	534 (0.4)
Non-anthracycline antitumour antibiotics	1274 (0.3)		80 (0.4)	360 (0.5)		69 (0.3)	305 (0.4)		15 (0.2)	80 (0.3)		2 (0.4)	11 (0.7)		2 (1.0)	3 (0.5)		470 (0.4)	409 (0.3)
Plant alkaloids and natural products excluding vinca alkaloids	13460 (2.9)		707 (3.3)	3519 (4.7)		750 (3.7)	3350 (4.9)		148 (1.9)	964 (4.2)		19 (3.4)	54 (3.3)		4 (2.1)	21 (3.3)		5014 (4.3)	4482 (3.6)
Platinum agents	18970 (4.1)		810 (3.7)	3348 (4.5)		907 (4.5)	2955 (4.4)		229 (3.0)	965 (4.2)		22 (3.9)	80 (4.9)		4 (2.1)	23 (3.7)		7520 (6.5)	4107 (3.3)
Vinca alkaloid	5094 (1.1)		226 (1.0)	955 (1.3)		269 (1.3)	873 (1.3)		92 (1.2)	293 (1.3)		6 (1.1)	22 (1.3)		4 (2.1)	8 (1.3)		1842 (1.6)	1330 (1.1)

## Sheet: Table S2
Table S2. Cumulative burden of psychiatric disorders stratified by cancer diagnostic groups at 30, 40, 50, 60, 70 and 80 years attained age. Cumulative burden is shown as mean number of events per 100 individuals.
Cancer diagnostic groups	Depression				Anxiety disorder				Schizophrenia, schizotypal and delusional disorders				Personality disorder				Bipolar disorder				Age
	Cumulative burden	Lower CI	Upper CI		Cumulative burden	Lower CI	Upper CI		Cumulative burden	Lower CI	Upper CI		Cumulative burden	Lower CI	Upper CI		Cumulative burden	Lower CI	Upper CI
Bladder	0.0598695	0	0.12		0	0	0		0	0	0		0	0	0		0	0	0		30
Bladder	0.0838212	0.0239517	0.14		0.0838352	0.011976	0.15		0.0119778	0.00598874	0.01		0	0	0		0	0	0		40
Bladder	0.916868	0.808687	1.03		0.701058	0.305596	1.09		0.0718868	0.0419277	0.1		0	0	0		0.00599126	0	0.02		50
Bladder	4.28003	4.18578	4.37		3.21192	2.27481	4.15		0.312931	0.174451	0.45		0.0482216	0.00601375	0.09		0.0541811	0.0421219	0.06		60
Bladder	14.1089	13.8374	14.38		10.0022	8.57817	11.42		2.55875	1.8254	3.29		0.103761	0.0904025	0.11		0.250892	0.11644	0.38		70
Bladder	29.3453	26.5078	32.19		20.4443	17.6976	23.18		8.4097	6.52591	10.29		0.157772	0.118266	0.2		0.925832	0.777451	1.08		80
Bone	6.94114	6.472	7.41		8.50947	4.26407	12.76		0.315533	0	0.64		0	0	0		0	0	0		30
Bone	17.5302	14.2446	20.82		19.0606	11.1254	26.99		0.650128	0.332548	0.97		0	0	0		0	0	0		40
Bone	27.6409	26.5863	28.69		26.2599	18.9104	33.61		31.3317	3.66452	59		0	0	0		0.171929	0	0.34		50
Bone	39.1678	38.0624	40.28		31.9231	27.3965	36.44		31.9207	3.92221	59.92		0	0	0		0.171929	0	0.34		60
Bone	57.4869	47.4517	67.53		37.2205	31.3954	43.04		32.8777	4.15929	61.6		0	0	0		0.382719	0.17342	0.59		70
Bone	65.3905	56.1456	74.63		42.4304	34.225	50.63		37.2601	5.69676	68.82		0	0	0		0.382719	0.17342	0.59		80
Brain	0.618583	0.338716	0.9		0.648138	0.456571	0.84		0.0147167	0	0.02		0	0	0		0	0	0		30
Brain	2.46353	2.19733	2.72		2.37126	2.15003	2.59		0.0444972	0.0148589	0.07		0.0296609	0	0.06		0.0147825	0	0.02		40
Brain	7.7162	6.36654	9.07		5.29005	4.45391	6.13		0.105075	0.0597363	0.16		0.0597488	0.02965	0.09		0.0908169	0.0606758	0.12		50
Brain	11.9283	10.7974	13.06		8.22848	6.71732	9.74		0.661421	0.429487	0.89		0.182997	0.0610365	0.3		0.152245	0.122286	0.18		60
Brain	16.2796	14.2296	18.33		10.9116	9.5407	12.28		1.20278	0.968838	1.43		0.199025	0.0610365	0.34		0.281545	0.175148	0.38		70
Brain	19.796	18.0447	21.56		11.8129	10.5724	13.05		1.69851	1.41984	1.98		0.215329	0.0773476	0.36		0.347239	0.275206	0.42		80
Breast	0.0777242	0.0458694	0.11		0.0688054	0.0586104	0.08		0	0	0		0	0	0		0	0	0		30
Breast	1.57824	1.43129	1.73		1.20526	0.983398	1.44		0.0535802	0.0293522	0.07		0.0165827	0.0140353	0.03		0.0625114	0.0191359	0.1		40
Breast	10.5574	10.2164	10.9		8.03878	7.66364	8.42		0.618154	0.540715	0.7		0.282316	0.0706424	0.49		0.252924	0.170687	0.33		50
Breast	34.3528	33.772	34.93		25.6493	24.848	26.45		3.10771	2.90559	3.31		0.933754	0.2071	1.65		1.754	1.44579	2.05		60
Breast	61.4948	59.8853	63.09		50.1285	47.737	52.52		8.7843	8.05178	9.51		1.17074	0.420448	1.92		3.27394	2.88185	3.66		70
Breast	86.356	84.5347	88.19		73.9764	69.3685	78.59		16.3222	15.2701	17.37		1.67243	0.927217	2.41		4.92561	4.5316	5.33		80
Cervix	2.81253	2.15058	3.47		3.73061	2.92783	4.53		0.0236128	0	0.04		0.0708664	0.0236072	0.12		0.141716	0.0708551	0.21		30
Cervix	17.2604	16.0318	18.49		15.3892	14.7543	16.03		0.875019	0.420638	1.34		0.217351	0.0472817	0.39		0.237556	0.0952979	0.38		40
Cervix	45.2774	43.0871	47.47		35.4994	34.0181	36.98		2.72572	1.14996	4.31		0.488754	0.185669	0.79		1.14893	0.817407	1.48		50
Cervix	78.7414	73.6119	83.87		60.4267	56.8714	63.99		5.87323	3.71483	8.03		0.613464	0.185669	1.03		1.9798	1.06211	2.9		60
Cervix	103.653	97.1004	110.2		79.6261	75.4874	83.77		9.07316	6.95389	11.19		0.613464	0.185669	1.03		5.24915	2.78888	7.71		70
Cervix	118.379	110.334	126.43		92.2926	86.9493	97.63		11.7737	9.26229	14.28		1.90798	0.645807	3.17		6.38582	4.07344	8.71		80
Colon and rectum	0.151349	0.0839073	0.22		0.148061	0.0625116	0.24		0.00329039	0	0		0	0	0		0.0148046	0.00164509	0.02		30
Colon and rectum	0.53663	0.386902	0.69		0.592574	0.399897	0.78		0.0164591	0.00823228	0.03		0.0148131	0	0.02		0.0213885	0.0016452	0.04		40
Colon and rectum	1.68949	1.53477	1.85		1.40823	1.27337	1.55		0.165082	0.0825672	0.26		0.0230706	0.00825639	0.03		0.0346033	0.0082505	0.05		50
Colon and rectum	5.69812	5.34919	6.05		4.61133	4.06781	5.15		0.617993	0.505579	0.73		0.0380016	0.0148887	0.07		0.53478	0.319527	0.74		60
Colon and rectum	15.2858	14.6469	15.93		12.6556	12.1702	13.15		2.63549	2.28057	3		0.136896	0.102384	0.18		1.26752	0.983117	1.56		70
Colon and rectum	27.6041	26.1997	29		22.5045	21.4834	23.52		6.86597	6.22644	7.51		0.184762	0.162568	0.2		2.07119	1.58605	2.55		80
Gallbladder and biliary tract	0	0	0		0	0	0		0	0	0		0	0	0		0	0	0		30
Gallbladder and biliary tract	0	0	0		0	0	0		0	0	0		0	0	0		0	0	0		40
Gallbladder and biliary tract	0.444871	0.242818	0.64		0.606551	0.161747	1.06		0	0	0		0	0	0		0	0	0		50
Gallbladder and biliary tract	3.03794	2.46977	3.61		2.87645	1.37775	4.38		0.0405733	0	0.08		0.0405733	0	0.08		0.243422	0	0.48		60
Gallbladder and biliary tract	8.37485	6.50675	10.23		6.69983	5.18258	8.22		0.950345	0.785408	1.11		0.0405733	0	0.08		0.977456	0.164274	1.8		70
Gallbladder and biliary tract	14.1975	11.6625	16.74		12.3944	9.29301	15.49		2.27687	1.50384	3.06		0.0405733	0	0.08		1.41666	0.515414	2.32		80
Hodgkin lymphoma	11.9322	8.55917	15.3		9.64494	7.89774	11.38		0.899669	0.284699	1.52		0.36967	0.0922935	0.65		4.21915	0.0470632	8.39		30
Hodgkin lymphoma	28.5182	22.4096	34.63		28.419	23.7267	33.11		1.81759	0.898956	2.74		0.36967	0.0922935	0.65		6.12877	1.91505	10.34		40
Hodgkin lymphoma	51.6228	43.1774	60.06		39.115	30.4017	47.82		3.37322	2.7371	4		1.51622	0.36982	2.67		6.43725	1.91505	10.96		50
Hodgkin lymphoma	69.8687	61.052	78.69		49.8084	40.5631	59.06		6.39393	5.18594	7.59		2.67267	0.36982	4.97		7.10729	3.08191	11.14		60
Hodgkin lymphoma	82.6811	69.5845	95.78		62.0666	52.6203	71.52		8.35511	7.32779	9.39		2.67267	0.36982	4.97		7.2965	3.48516	11.11		70
Hodgkin lymphoma	98.5173	83.2357	113.8		68.1029	60.259	75.94		17.1088	10.3003	23.92		2.67267	0.36982	4.97		9.09702	3.85692	14.34		80
Kidney and renal pelvis	0.116058	0	0.24		0.0746186	0.0746145	0.07		0	0	0		0	0	0		0	0	0		30
Kidney and renal pelvis	1.08725	0.904739	1.28		0.929143	0.91267	0.95		0.0332199	0.0166058	0.04		0	0	0		0	0	0		40
Kidney and renal pelvis	5.13385	4.49474	5.77		3.82564	3.52455	4.14		0.399908	0.149905	0.65		0.167419	0	0.34		0.142128	0.0417512	0.24		50
Kidney and renal pelvis	16.2373	13.5137	18.97		11.9939	10.1058	13.87		2.07697	1.60472	2.56		1.1719	0.189207	2.15		0.581678	0.436274	0.72		60
Kidney and renal pelvis	26.6074	24.006	29.21		20.7014	18.607	22.79		5.9131	4.54934	7.27		1.58647	0.318009	2.86		1.44004	0.727302	2.15		70
Kidney and renal pelvis	38.7823	35.3191	42.24		30.3449	27.9216	32.76		10.0373	8.80556	11.27		1.64769	0.400297	2.9		3.07561	1.73063	4.43		80
Leukaemia	0.916749	0.334187	1.51		0.471495	0.394418	0.55		0.068558	0.0171299	0.12		0	0	0		0.00858528	0	0.02		30
Leukaemia	3.07739	2.22979	3.93		1.83196	1.65885	2		0.171943	0.12881	0.21		0.00863922	0	0.02		0.0257781	0.00859271	0.05		40
Leukaemia	6.67484	5.40407	7.94		4.36248	3.83451	4.89		0.982592	0.390748	1.57		0.10455	0.0174712	0.18		0.04312	0.0259621	0.05		50
Leukaemia	13.8385	12.0256	15.65		12.1712	11.8756	12.46		2.45977	1.68485	3.24		0.263313	0.0520918	0.47		0.250473	0.132093	0.37		60
Leukaemia	24.9203	22.557	27.28		17.8193	17.7686	17.87		4.39155	3.74748	5.03		0.272498	0.0614166	0.48		1.0186	0.77348	1.27		70
Leukaemia	37.2474	34.0286	40.47		30.2701	29.0628	31.48		7.14283	6.29078	7.99		0.282348	0.0614827	0.5		1.43935	0.960372	1.92		80
Liver and intrahepatic bile duct	0	0	0		0.0369344	0	0.08		0	0	0		0	0	0		0	0	0		30
Liver and intrahepatic bile duct	0.0184706	0	0.04		0.0369344	0	0.08		0	0	0		0	0	0		0	0	0		40
Liver and intrahepatic bile duct	0.166353	0.0369619	0.3		0.425122	0.240201	0.62		0.0184845	0	0.04		0	0	0		0	0	0		50
Liver and intrahepatic bile duct	2.74509	2.46962	3.03		1.37085	1.11236	1.63		0.240723	0.167009	0.31		0.0555242	0	0.12		0.296843	0.166874	0.43		60
Liver and intrahepatic bile duct	7.16592	6.67449	7.67		4.03073	3.49234	4.57		0.804038	0.729361	0.87		0.208721	0	0.42		0.54111	0.318664	0.76		70
Liver and intrahepatic bile duct	9.36881	8.73255	10.01		5.51056	4.80632	6.21		1.433	1.10316	1.76		0.22842	0.019663	0.44		0.560316	0.318664	0.8		80
Lung and bronchus	0.013606	0.0102044	0.01		0.0136061	0.00680304	0.01		0	0	0		0	0	0		0	0	0		30
Lung and bronchus	0.0391216	0.0306166	0.05		0.0442247	0.0323172	0.05		0.0119083	0	0.02		0	0	0		0.0017008	0	0		40
Lung and bronchus	0.646711	0.420306	0.88		0.35051	0.313108	0.39		0.105509	0.0578618	0.16		0	0	0		0.0476504	0.0272333	0.07		50
Lung and bronchus	3.11039	2.58025	3.64		2.17095	1.86948	2.47		0.789402	0.765764	0.81		0.0204781	0.0119417	0.03		0.272683	0.221629	0.32		60
Lung and bronchus	8.1987	7.36665	9.03		6.4413	6.08168	6.8		3.31262	3.11349	3.51		0.0497218	0.0446652	0.06		0.654491	0.445734	0.85		70
Lung and bronchus	12.8963	11.8558	13.94		10.8609	10.699	11.02		7.28037	6.73468	7.83		0.0941716	0.063339	0.12		0.895872	0.653925	1.15		80
Melanoma	0.889043	0.749565	1.03		0.987665	0.766953	1.21		0.0755038	0.0580592	0.1		0	0	0		0	0	0		30
Melanoma	4.04005	3.61338	4.47		3.35158	2.85932	3.84		0.304997	0.205418	0.39		0.00590002	0	0.02		0.00595556	0	0.02		40
Melanoma	11.7286	11.0877	12.37		9.23195	8.69346	9.77		0.696995	0.593484	0.81		0.308757	0.00589206	0.61		0.431971	0.0367578	0.82		50
Melanoma	25.9796	25.0245	26.94		20.7675	18.8256	22.71		1.62293	1.40396	1.84		0.441989	0.0192237	0.86		0.825411	0.246433	1.41		60
Melanoma	39.996	39.4057	40.59		34.1444	33.3732	34.91		3.90105	3.58602	4.21		0.540408	0.0687039	1.01		1.42656	0.786577	2.07		70
Melanoma	54.9424	52.7024	57.18		47.2112	45.5881	48.83		8.39444	7.77208	9.01		0.551863	0.0687039	1.03		2.35917	1.43259	3.29		80
Multiple myeloma	0	0	0		0	0	0		0	0	0		0	0	0		0	0	0		30
Multiple myeloma	0.0578871	0.0289436	0.09		0.593387	0	1.18		0.0578871	0	0.12		0	0	0		0	0	0		40
Multiple myeloma	2.89884	1.55043	4.25		2.56466	0.85627	4.26		0.217402	0.0723927	0.37		0.188568	0.188469	0.19		0.0726085	0.0290747	0.11		50
Multiple myeloma	8.49708	6.40262	10.6		6.25061	4.31348	8.19		1.12625	0.233763	2.03		0.275904	0.261393	0.3		0.937603	0.80618	1.07		60
Multiple myeloma	25.4428	23.4858	27.39		16.839	12.9225	20.76		2.51929	1.79257	3.25		0.275904	0.261393	0.3		1.81177	1.28756	2.33		70
Multiple myeloma	42.9253	41.6116	44.25		27.241	24.3169	30.16		7.48215	7.15799	7.8		0.291613	0.261393	0.32		2.35151	1.65628	3.04		80
Non-Hodgkin lymphoma	0.265858	0.0904863	0.45		0.734962	0.305313	1.15		0.0508903	0	0.1		0.00565964	0	0.02		0	0	0		30
Non-Hodgkin lymphoma	0.838679	0.668656	1.01		1.23993	0.793481	1.69		0.238153	0.141913	0.34		0.0396896	0.0113334	0.07		0	0	0		40
Non-Hodgkin lymphoma	4.33716	3.25171	5.43		3.90115	3.44176	4.36		1.03555	0.570767	1.51		0.154006	0.0681266	0.23		0.402528	0.206974	0.59		50
Non-Hodgkin lymphoma	13.9304	12.6371	15.22		10.2682	9.2605	11.28		3.06162	2.88844	3.23		0.284041	0.23476	0.33		1.14413	0.716465	1.56		60
Non-Hodgkin lymphoma	27.2167	24.3912	30.05		18.8624	18.1997	19.52		7.77538	6.45565	9.1		0.304172	0.23476	0.37		1.6367	1.26045	2.02		70
Non-Hodgkin lymphoma	43.1275	40.0707	46.19		32.2534	31.1405	33.36		13.1992	12.1199	14.28		0.31261	0.23476	0.39		2.41553	1.57941	3.26		80
Oesophagus	0	0	0		0	0	0		0	0	0		0	0	0		0	0	0		30
Oesophagus	0.261082	0.0767813	0.44		0.0153563	0.00767813	0.03		0.0230344	0.00767813	0.03		0	0	0		0	0	0		40
Oesophagus	0.821946	0.545417	1.09		0.483904	0.345663	0.61		0.0537636	0.0230427	0.08		0	0	0		0.0537594	0.0537511	0.05		50
Oesophagus	3.9812	3.66253	4.3		2.12388	1.91623	2.32		0.323285	0.261685	0.38		0.0385047	0	0.08		0.338902	0.207456	0.47		60
Oesophagus	11.1159	10.1231	12.12		6.53219	6.1211	6.94		1.84759	1.59228	2.11		0.282951	0.04681	0.51		0.743772	0.301502	1.18		70
Oesophagus	17.441	16.1695	18.71		11.3034	11.2236	11.38		3.49558	3.16326	3.84		0.556119	0.0965548	1.02		0.809998	0.409609	1.21		80
Oropharynx	0.432756	0.0618227	0.8		0.0927304	0.0412159	0.14		0	0	0		0	0	0		0	0	0		30
Oropharynx	2.23002	1.25861	3.2		0.702163	0.391877	1.01		0.072295	0	0.14		0	0	0		0	0	0		40
Oropharynx	8.19083	5.9407	10.44		4.84382	4.12425	5.56		0.415717	0.260043	0.58		0.124512	0	0.24		0.0732155	0.0208929	0.12		50
Oropharynx	23.9987	21.4005	26.6		17.4666	15.6851	19.25		1.33163	0.956749	1.7		0.399943	0.118727	0.68		0.378042	0.237286	0.52		60
Oropharynx	43.4838	40.8983	46.06		30.3871	27.7926	32.99		7.58506	6.752	8.43		0.460314	0.142337	0.78		1.05929	0.872122	1.25		70
Oropharynx	54.112	50.1729	58.05		39.2971	36.3842	42.22		10.33	9.3925	11.27		0.587237	0.225279	0.95		1.57169	0.963119	2.18		80
Ovary	0.491299	0.463581	0.52		0.305953	0.213255	0.41		0	0	0		0.352242	0	0.7		0	0	0		30
Ovary	2.2644	2.1225	2.4		1.67606	1.15374	2.21		0.299197	0.0279788	0.57		0.352242	0	0.7		0.0655301	0.0373026	0.1		40
Ovary	8.9863	7.20835	10.77		5.67074	5.14161	6.2		0.963452	0.530089	1.39		0.428517	0.0476699	0.81		0.493445	0.436395	0.54		50
Ovary	21.9179	19.9565	23.88		15.1744	13.177	17.16		3.40073	2.10125	4.7		0.954441	0.683231	1.22		1.71637	1.05222	2.39		60
Ovary	38.3877	36.569	40.21		28.5627	27.2579	29.86		5.52179	3.71577	7.32		0.954441	0.683231	1.22		2.74542	2.02963	3.47		70
Ovary	51.0648	48.6087	53.51		38.8659	36.6486	41.09		8.04007	6.05586	10.02		1.02626	0.74771	1.31		3.36259	2.34028	4.38		80
Pancreas	0	0	0		0	0	0		0	0	0		0	0	0		0	0	0		30
Pancreas	0.0486605	0.024323	0.08		0.0567754	0.0162298	0.1		0	0	0		0.0324333	0	0.06		0	0	0		40
Pancreas	0.454775	0.357047	0.54		0.24351	0.137934	0.34		0.0568644	0.0162605	0.1		0.0649243	0.0324254	0.09		0.0243627	0	0.04		50
Pancreas	2.41616	1.94315	2.9		1.17103	0.837937	1.5		0.113833	0.0407236	0.18		0.0811728	0.0324254	0.13		0.138412	0.0406791	0.24		60
Pancreas	5.10726	4.53205	5.69		2.76728	2.27662	3.26		0.408455	0.319168	0.5		0.0811728	0.0324254	0.13		0.261246	0.139072	0.38		70
Pancreas	7.31432	6.80982	7.81		3.89354	3.27885	4.5		0.732672	0.592991	0.87		0.114226	0.0413936	0.18		0.410821	0.272096	0.55		80
Prostate	0	0	0		0	0	0		0	0	0		0	0	0		0	0	0		30
Prostate	0	0	0		0	0	0		0	0	0		0	0	0		0	0	0		40
Prostate	0.105077	0.0730942	0.15		0.0472087	0.0335026	0.07		0.00152279	0	0		0.00152297	0	0		0.00913747	0	0.02		50
Prostate	2.40197	2.15095	2.65		1.69621	1.42888	1.97		0.19265	0.174232	0.21		0.0688713	0.0168546	0.12		0.194174	0.10545	0.27		60
Prostate	11.1774	10.4346	11.93		8.78925	8.42933	9.15		2.05411	1.96622	2.13		0.353707	0.0925433	0.61		0.630177	0.325381	0.93		70
Prostate	27.7128	26.3538	29.07		20.3313	19.9983	20.66		8.18907	7.86458	8.52		0.450085	0.202645	0.7		1.75027	1.3836	2.12		80
Small intestine	0	0	0		0	0	0		0	0	0		0	0	0		0	0	0		30
Small intestine	0	0	0		0.583113	0	1.16		0	0	0		0	0	0		0	0	0		40
Small intestine	3.12887	2.21739	4.04		1.55944	0.522023	2.6		0.649363	0.064767	1.24		0	0	0		0	0	0		50
Small intestine	18.0804	17.47	18.69		4.74906	3.49488	6.01		1.04661	0.396073	1.7		0.263351	0	0.52		0.197672	0	0.4		60
Small intestine	26.872	25.4259	28.31		9.45333	5.45756	13.44		2.31651	1.09466	3.55		0.263351	0	0.52		0.627254	0.39679	0.86		70
Small intestine	38.9901	32.6058	45.37		17.6669	14.2024	21.14		3.31653	2.0626	4.58		0.263351	0	0.52		1.12092	0.484823	1.76		80
Spinal cord and nervous system	1.90282	0	3.8		0.636995	0	1.28		0	0	0		0	0	0		0	0	0		30
Spinal cord and nervous system	22.9656	9.61435	36.33		5.27157	1.29059	9.25		1.3448	0	2.68		0	0	0		0	0	0		40
Spinal cord and nervous system	42.6431	24.3429	60.94		11.3961	1.33546	21.46		1.3448	0	2.68		0	0	0		0	0	0		50
Spinal cord and nervous system	60.3741	33.799	86.94		21.5202	9.16278	33.88		2.15195	0	4.3		0	0	0		6.81975	0	13.64		60
Spinal cord and nervous system	90.9726	46.9288	135.01		26.9178	20.5527	33.29		2.15195	0	4.3		0	0	0		6.81975	0	13.64		70
Spinal cord and nervous system	92.1332	46.9288	137.33		26.9178	20.5527	33.29		2.15195	0	4.3		0	0	0		6.81975	0	13.64		80
Stomach	0.0417286	0.00834516	0.07		0	0	0		0	0	0		0	0	0		0	0	0		30
Stomach	0.200361	0.0250383	0.37		0.09184	0.00834934	0.17		0	0	0		0	0	0		0	0	0		40
Stomach	1.06109	0.651762	1.47		0.534652	0.359215	0.7		0.0167086	0	0.04		0	0	0		0.0334129	0	0.06		50
Stomach	3.19849	2.68933	3.71		2.21935	1.84992	2.59		0.368974	0.133996	0.61		0	0	0		0.134005	0.0336119	0.23		60
Stomach	7.41858	6.22095	8.62		4.8148	4.40226	5.22		1.3252	0.855259	1.8		0	0	0		0.261442	0.144016	0.38		70
Stomach	14.1149	12.5902	15.63		9.41058	8.61202	10.21		2.84572	2.20538	3.49		0	0	0		0.580537	0.390999	0.77		80
Testis	3.76727	2.56941	4.97		2.79286	1.84885	3.73		0.0325642	0	0.06		0	0	0		0.0654069	0	0.14		30
Testis	17.0238	13.3518	20.69		18.4472	13.4376	23.46		0.665328	0.469255	0.87		0.0374436	0	0.08		0.207199	0.0712852	0.35		40
Testis	58.9272	49.4063	68.45		47.3458	40.6393	54.06		3.3844	2.07772	4.68		2.98746	0.196032	5.78		1.41039	0.446932	2.37		50
Testis	98.0503	83.0751	113.02		83.5372	78.0262	89.05		8.2381	4.71924	11.76		5.41622	0.196032	10.64		2.50431	1.59067	3.41		60
Testis	157.171	131.512	182.83		105.593	91.2654	119.91		12.7879	8.82834	16.75		27.6035	15.7523	39.45		3.24302	2.86429	3.62		70
Testis	193.292	139.137	247.44		118.719	106.06	131.38		22.9967	15.4277	30.57		48.9981	15.7523	82.25		3.24302	2.86429	3.62		80
Thyroid	1.26877	0.910497	1.63		0.812989	0.487197	1.13		0.0326692	0	0.06		0	0	0		0	0	0		30
Thyroid	6.36602	5.0788	7.66		5.52655	3.97735	7.08		0.632733	0.264481	1		0.0335133	0	0.06		0.0666869	0	0.14		40
Thyroid	21.7171	17.8147	25.63		18.8392	14.4734	23.21		3.99607	2.84413	5.16		0.0335133	0	0.06		0.321052	0.141966	0.5		50
Thyroid	52.6892	40.7372	64.64		46.5347	35.7843	57.28		6.05694	4.66604	7.45		0.0818328	0	0.16		1.60678	0.787861	2.43		60
Thyroid	79.3817	61.4118	97.35		65.5078	50.7842	80.24		10.2568	9.00794	11.51		0.232281	0	0.46		2.716	1.55914	3.88		70
Thyroid	107.428	84.7707	130.09		80.16	70.4294	89.89		15.9918	13.07	18.91		0.340628	0.145549	0.53		2.78644	1.55914	4.02		80
Uterus	0.0322451	0	0.06		0	0	0		0	0	0		0	0	0		0	0	0		30
Uterus	0.153211	0.0806335	0.22		0.0645233	0.056464	0.06		0.00806322	0.00806127	0.01		0	0	0		0	0	0		40
Uterus	3.90613	3.44417	4.38		4.22011	2.54711	5.89		0.226545	0.17795	0.28		0.0647579	0	0.12		0.266901	0.161767	0.38		50
Uterus	14.4423	13.3556	15.52		13.2494	10.9472	15.55		2.19243	1.26691	3.11		0.269148	0.0983221	0.44		0.580697	0.512225	0.65		60
Uterus	34.6408	32.8506	36.43		33.833	29.7103	37.95		8.61218	6.99113	10.23		0.324635	0.135069	0.5		2.0613	1.24546	2.87		70
Uterus	57.5738	56.1913	58.95		58.1461	51.6277	64.67		15.3117	12.9361	17.68		0.840773	0.175403	1.5		6.25788	3.75445	8.77		80

## Sheet: Table S3
Table S3. Cumulative burden of psychiatric disorders stratified by cancer treatment regimens at 30, 40, 50, 60, 70 and 80 years attained age. Cumulative burden is shown as mean number of events per 100 individuals.
Treatment type	Depression				Anxiety disorder				Schizophrenia, schizotypal and delusional disorders				Personality disorder				Bipolar disorder				Age
	Cumulative burden	Lower CI	Upper CI		Cumulative burden	Lower CI	Upper CI		Cumulative burden	Lower CI	Upper CI		Cumulative burden	Lower CI	Upper CI		Cumulative burden	Lower CI	Upper CI
Any chemotherapy	0.507575	0.438196	0.58		0.480177	0.348707	0.61		0.0200858	0.0155172	0.03		0.00730044	0.00182503	0.02		0.069357	0.00365439	0.14		30
Any chemotherapy	2.08611	1.88368	2.3		1.84833	1.55507	2.14		0.117304	0.0906121	0.15		0.0219796	0.0119038	0.03		0.151814	0.0853054	0.21		40
Any chemotherapy	7.58475	7.28948	7.87		5.79271	5.44427	6.14		0.616271	0.570808	0.67		0.0934428	0.0564427	0.12		0.402701	0.317663	0.48		50
Any chemotherapy	20.3614	19.7462	20.97		15.3978	14.9033	15.9		2.04473	1.89084	2.19		0.183185	0.104622	0.26		1.43057	1.30591	1.55		60
Any chemotherapy	38.2657	37.4556	39.08		28.8799	28.0719	29.69		5.06372	4.70699	5.41		0.24169	0.188284	0.29		2.58084	2.33471	2.83		70
Any chemotherapy	52.6836	51.8352	53.52		41.2242	40.3581	42.08		9.18272	9.06887	9.29		0.293984	0.243941	0.34		3.69221	3.34576	4.03		80
Any radiotherapy	0.207423	0.165936	0.25		0.235067	0.200496	0.28		0.00345707	0.00172853	0		0	0	0		0.00172886	0	0		30
Any radiotherapy	1.12335	1.01446	1.23		0.97844	0.950885	1.01		0.0683751	0.0553967	0.08		0.00519185	0.00432533	0.02		0.0640327	0.0397879	0.08		40
Any radiotherapy	5.70894	5.40263	6.02		4.14002	3.94559	4.33		0.473427	0.354855	0.59		0.0452944	0.0191195	0.08		0.263734	0.153038	0.37		50
Any radiotherapy	18.0953	17.6522	18.55		13.0067	12.6131	13.41		1.6765	1.47931	1.88		0.173325	0.134524	0.21		1.21693	0.971656	1.47		60
Any radiotherapy	35.1323	34.3899	35.87		26.7386	26.4296	27.05		5.30078	4.90472	5.7		0.487178	0.231583	0.75		2.12989	1.68104	2.58		70
Any radiotherapy	50.7817	49.2263	52.33		39.6864	39.2019	40.18		10.999	10.7401	11.26		0.679608	0.320021	1.04		3.18602	2.83584	3.54		80
Any surgery	0.344617	0.302124	0.38		0.372089	0.300193	0.44		0.01303	0.00675676	0.01		0.00482568	0.00386055	0		0.00723996	0.00434537	0.02		30
Any surgery	1.86657	1.6646	2.08		1.60224	1.46992	1.73		0.0954442	0.0741074	0.13		0.0159667	0.0164516	0.02		0.0329549	0.0160011	0.04		40
Any surgery	7.52658	7.21838	7.84		5.595	5.40185	5.78		0.55924	0.461662	0.66		0.174915	0.0867221	0.25		0.193563	0.125581	0.25		50
Any surgery	20.6431	19.9457	21.33		15.5113	15.2121	15.81		2.03304	1.8629	2.2		0.566641	0.339105	0.8		0.883059	0.816618	0.94		60
Any surgery	37.5352	36.2637	38.82		30.1486	29.5513	30.75		5.8931	5.67871	6.1		0.87835	0.595622	1.16		1.91096	1.65478	2.17		70
Any surgery	55.8463	54.0283	57.67		45.5214	45.1719	45.87		11.7763	11.464	12.1		1.14622	0.886106	1.41		3.17118	2.68136	3.66		80
Chemotherapy and radiotherapy	0.214645	0.138334	0.28		0.214641	0.166954	0.25		0.00476917	0	0		0	0	0		0	0	0		30
Chemotherapy and radiotherapy	1.31427	1.20958	1.41		1.51015	1.33354	1.69		0.109979	0.0621275	0.16		0.0143431	0	0.02		0.200553	0.0238836	0.38		40
Chemotherapy and radiotherapy	6.89546	6.55731	7.24		5.60892	5.32264	5.9		1.11434	0.36549	1.85		0.198455	0.052825	0.35		0.56857	0.449551	0.69		50
Chemotherapy and radiotherapy	19.2049	17.9467	20.45		14.6983	14.509	14.89		2.27874	1.72639	2.83		0.391106	0.322621	0.46		2.25665	2.11133	2.41		60
Chemotherapy and radiotherapy	36.3715	35.024	37.72		27.8107	27.3686	28.25		5.57654	4.30278	6.86		0.441895	0.339169	0.54		3.02467	2.74493	3.3		70
Chemotherapy and radiotherapy	48.5167	46.7638	50.28		37.466	37.2289	37.71		10.1667	8.80831	11.53		0.606238	0.538317	0.68		3.54134	3.38975	3.69293		80
Chemotherapy and radiotherapy and surgery	0.519159	0.295984	0.74		0.732576	0.23774	1.22		0	0	0		0	0	0		0.00970403	0	0.02		30
Chemotherapy and radiotherapy and surgery	2.12341	1.55077	2.69		1.76742	1.17487	2.37		0.111774	0.0291845	0.19		0.00485912	0	0		0.131269	0.0291254	0.23		40
Chemotherapy and radiotherapy and surgery	8.62553	8.03241	9.23		6.4147	5.69616	7.12		0.504276	0.402368	0.6		0.0292509	0.0146114	0.05		0.539185	0.322783	0.76		50
Chemotherapy and radiotherapy and surgery	28.2334	27.0672	29.39		19.6628	19.0048	20.32		2.53025	2.10419	2.96		0.0542966	0.0194922	0.08		1.94204	1.50432	2.38		60
Chemotherapy and radiotherapy and surgery	50.501	49.1016	51.9		37.7123	37.2194	38.2		6.98895	6.33396	7.65		0.112796	0.0743342	0.15		3.83597	2.80296	4.88		70
Chemotherapy and radiotherapy and surgery	68.7696	67.1734	70.37		52.7031	50.8914	54.51		12.4994	11.8265	13.17		0.158954	0.125934	0.19		5.18367	4.04839	6.31		80
Chemotherapy and surgery	0.466527	0.412588	0.53		0.480762	0.398252	0.56		0.0215293	0.00717927	0.03		0.0251036	0.00358603	0.06		0	0	0		30
Chemotherapy and surgery	2.90563	2.45425	3.37		2.6195	1.77905	3.46		0.0864277	0.0541429	0.13		0.0359505	0.0108503	0.07		0.0216705	0	0.04		40
Chemotherapy and surgery	9.92762	9.47102	10.39		7.55081	7.02157	8.08		0.624362	0.565009	0.67		0.123778	0.0833822	0.16		0.182544	0.0805365	0.28		50
Chemotherapy and surgery	24.321	22.4312	26.21		19.2718	18.4699	20.07		2.58857	2.45925	2.72		0.275437	0.219961	0.34		1.10253	0.65781	1.54		60
Chemotherapy and surgery	44.7409	42.1573	47.32		36.8344	35.3412	38.32		5.28608	4.72357	5.86		0.385013	0.304922	0.48		2.74693	2.03625	3.46		70
Chemotherapy and surgery	62.9912	60.1205	65.86		52.238	49.6573	54.82		9.46774	9.1457	9.79		0.414117	0.333234	0.49		4.29064	3.57621	5		80
Chemotherapy only	0.683257	0.441536	0.92		0.488922	0.396482	0.58		0.0374225	0.00998429	0.07		0.00249252	0	0		0.184462	0.00499302	0.36		30
Chemotherapy only	1.90124	1.55383	2.25		1.53139	1.28663	1.77		0.145413	0.0574743	0.24		0.0250883	0.014997	0.05		0.227108	0.0249736	0.44		40
Chemotherapy only	5.78002	5.2129	6.35		4.3451	4.07479	4.63		0.406936	0.328852	0.49		0.05043	0.0327505	0.07		0.397577	0.212883	0.59		50
Chemotherapy only	14.2191	13.4044	15.04		10.9046	10.1493	11.65		1.30004	1.07059	1.53		0.0768359	0.0491722	0.11		0.96652	0.679671	1.26		60
Chemotherapy only	28.7379	27.9151	29.56		19.6357	18.6016	20.68		3.70951	3.38642	4.03		0.104814	0.0689837	0.13		1.61863	1.2311	2.01		70
Chemotherapy only	40.0876	38.6693	41.51		30.116	28.6772	31.56		6.97124	6.71414	7.23		0.119335	0.0835014	0.16		2.70435	2.19223	3.21		80
Radiotherapy and surgery	0.154648	0.104938	0.2		0.121511	0.0966472	0.14		0.00552341	0	0.02		0	0	0		0	0	0		30
Radiotherapy and surgery	1.11464	0.932253	1.29		0.779625	0.605606	0.95		0.0746618	0.038742	0.1		0	0	0		0.0138435	0.00553913	0.01		40
Radiotherapy and surgery	6.97359	6.40887	7.53		4.30065	3.96258	4.64		0.372366	0.294806	0.45		0.00558978	0.00279959	0.02		0.175258	0.111391	0.25		50
Radiotherapy and surgery	22.4131	21.7852	23.03		15.9306	15.2453	16.61		1.78321	1.58626	1.97		0.207871	0.117768	0.3		1.19689	0.791295	1.61		60
Radiotherapy and surgery	44.7593	44.2722	45.25		34.0484	32.8377	35.26		5.95292	5.03291	6.87		1.12642	0.231118	2.03		2.20886	1.59558	2.82		70
Radiotherapy and surgery	66.1874	63.7066	68.67		52.0791	51.3942	52.77		12.7824	10.9197	14.64		1.52697	0.416186	2.64		4.0477	3.46507	4.63		80
Radiotherapy only	0.0843882	0.0553791	0.1		0.0843849	0.0606553	0.1		0.00263741	0	0		0	0	0		0	0	0		30
Radiotherapy only	0.483004	0.393318	0.57		0.44597	0.41947	0.48		0.0158358	0.00791564	0.03		0.00527719	0	0.02		0	0	0		40
Radiotherapy only	2.27841	2.01565	2.54		1.94904	1.68689	2.21		0.201313	0.14817	0.25		0.00792286	0.00264525	0.02		0.0317845	0.0264544	0.03		50
Radiotherapy only	8.08851	7.8092	8.37		5.81943	5.54555	6.09		0.800928	0.752123	0.85		0.0858635	0.0214276	0.16		0.294587	0.200702	0.38		60
Radiotherapy only	17.9392	17.1978	18.68		13.9372	13.2088	14.67		3.72304	3.16246	4.28		0.121903	0.0489696	0.19		0.7209	0.580598	0.86		70
Radiotherapy only	29.6416	28.8867	30.39		23.5776	22.6542	24.51		9.14275	7.76791	10.51		0.218016	0.106583	0.33		1.36277	1.13572	1.58		80
Surgery only	0.343674	0.324883	0.36		0.36079	0.352626	0.37		0.0155073	0.00571514	0.03		0.00244976	0.00081628	0		0.0106115	0.00489936	0.02		30
Surgery only	1.80972	1.67677	1.94		1.58691	1.50871	1.67		0.100893	0.0860104	0.11		0.0180207	0.00984595	0.03		0.0245665	0.0155776	0.02		40
Surgery only	6.95669	6.76297	7.16		5.39552	5.27536	5.52		0.609621	0.477188	0.74		0.262084	0.12453	0.4		0.142761	0.0953451	0.18		50
Surgery only	17.9949	17.6395	18.34		13.8248	13.3693	14.27		1.89764	1.72597	2.07		0.827482	0.321189	1.34		0.560096	0.474599	0.65		60
Surgery only	31.6445	30.6947	32.59		26.2333	25.2499	27.21		5.83666	5.14489	6.54		1.04563	0.529958	1.57		1.31362	1.03454	1.59		70
Surgery only	49.1679	48.0437	50.3		40.958	39.9198	42		11.9067	11.2447	12.58		1.36277	0.863668	1.86		2.34256	2.11173	2.57		80

## Sheet: Table S4
Table S4. Cumulative burden of psychiatric disorders stratified by chemotherapy types at 30, 40, 50, 60, 70 and 80 years attained age. Cumulative burden is shown as mean number of events per 100 individuals.
Chemotherapy type	Depression				Anxiety disorder				Schizophrenia, schizotypal and delusional disorders				Personality disorder				Bipolar disorder				Age
	Cumulative burden	Lower CI	Upper CI		Cumulative burden	Lower CI	Upper CI		Cumulative burden	Lower CI	Upper CI		Cumulative burden	Lower CI	Upper CI		Cumulative burden	Lower CI	Upper CI
Alkylating agents	1.06153	0.712332	1.41		1.8038	1.34737	2.25		0.0853141	0.0466678	0.13		0.0541568	0.0464217	0.05		0.549181	0.0155389	1.08		30
Alkylating agents	4.35309	3.93103	4.77		5.21303	4.80706	5.61		0.171758	0.133084	0.21		0.0857075	0.061895	0.12		0.963276	0.414414	1.51		40
Alkylating agents	18.6102	17.0758	20.14		15.2884	14.6948	15.89		1.65709	1.03078	2.29		0.500911	0.340887	0.66		1.08529	0.479533	1.7		50
Alkylating agents	47.5515	45.3066	49.79		37.4716	35.4705	39.47		5.76449	4.84201	6.68		0.730601	0.601993	0.86		3.14361	2.40519	3.87		60
Alkylating agents	78.3366	72.6701	84.01		59.9542	56.0253	63.87		11.0388	8.42669	13.65		0.745264	0.601993	0.9		4.72471	3.97058	5.47		70
Alkylating agents	105.64	100.263	111.02		83.2441	73.8281	92.65		17.7108	14.5451	20.87		0.77083	0.601993	0.94		5.72755	5.13739	6.32		80
Anthracyclines	0.924694	0.500282	1.34		1.86503	0.992091	2.75		0.0934544	0.025543	0.15		0.0593149	0.016942	0.1		0.601474	0.00850421	1.19		30
Anthracyclines	4.34168	3.90285	4.78		4.91864	4.64853	5.19		0.196607	0.0939829	0.31		0.0938711	0.0430088	0.14		1.05511	0.00850421	2.11		40
Anthracyclines	18.356	18.0655	18.65		14.5524	13.9749	15.13		1.83332	1.02534	2.63		0.424526	0.249316	0.59		1.21485	0.264952	2.16		50
Anthracyclines	47.9015	45.806	49.99		36.5764	35.1069	38.05		5.28136	3.8157	6.74		0.630935	0.440225	0.82		3.47309	2.60028	4.34		60
Anthracyclines	80.2011	75.3488	85.05		59.0393	56.1093	61.97		8.84879	6.92066	10.78		0.681421	0.474498	0.89		5.14932	4.47969	5.82		70
Anthracyclines	100.842	95.185	106.5		76.5993	73.9066	79.29		13.0156	10.4931	15.55		0.681421	0.474498	0.89		6.75163	5.32138	8.18		80
Antimetabolites	0.295337	0.182377	0.42		0.990148	0.464671	1.52		0.0347485	0.00434689	0.06		0.0303885	0	0.06		0	0	0		30
Antimetabolites	2.02937	1.52847	2.53		2.44063	1.81433	3.07		0.060857	0.0391387	0.08		0.0434585	0.0261392	0.05		0.0697255	0.00870935	0.13		40
Antimetabolites	8.99421	8.58691	9.39		7.11286	6.36608	7.85		0.630842	0.406704	0.85		0.242574	0.0914252	0.39		0.259567	0.24279	0.28		50
Antimetabolites	28.2155	26.3783	30.06		20.8988	19.5131	22.29		2.27733	1.23936	3.32		0.271002	0.119994	0.42		1.93932	1.16631	2.71		60
Antimetabolites	55.2627	53.0023	57.52		38.848	36.8177	40.88		4.86196	3.77429	5.95		0.3441	0.188224	0.49		3.41956	2.59451	4.25		70
Antimetabolites	71.2112	68.4431	73.98		52.9402	50.7794	55.1		8.17766	6.58239	9.78		0.3441	0.188224	0.49		4.55417	2.91735	6.18		80
Biological response modifiers including monoclonal antibodies	0.379415	0.0632976	0.7		1.0668	0.35566	1.78		0.0553229	0	0.12		0.047404	0	0.1		0	0	0		30
Biological response modifiers including monoclonal antibodies	2.92652	1.49119	4.37		3.32881	2.4253	4.23		0.158484	0.0794127	0.24		0.10307	0	0.2		0.167019	0	0.34		40
Biological response modifiers including monoclonal antibodies	10.2264	8.50969	11.95		10.3674	8.33076	12.41		1.28108	0.555346	2		0.483505	0.159248	0.8		0.271857	0.0980526	0.44		50
Biological response modifiers including monoclonal antibodies	31.3491	28.5891	34.11		24.854	22.1834	27.52		4.86572	4.74739	4.99		0.634958	0.247062	1.01		3.45099	2.02715	4.87		60
Biological response modifiers including monoclonal antibodies	58.1497	54.2391	62.06		46.4728	41.6432	51.3		9.63309	7.8922	11.37		0.675907	0.307383	1.05		5.86065	5.29817	6.42		70
Biological response modifiers including monoclonal antibodies	82.1813	76.3425	88.02		68.1692	65.3191	71.02		15.7202	14.2449	17.2		0.70109	0.362516	1.04		6.89514	6.25226	7.55		80
Chemotherapy not otherwise specified	0.369421	0.337061	0.4		0.583211	0.278688	0.88		0.0291644	0.00648215	0.05		0.0032396	0	0		0.00324107	0	0		30
Chemotherapy not otherwise specified	2.42561	2.09071	2.77		2.16027	1.83877	2.48		0.256859	0.0714334	0.45		0.0162638	0.013003	0.03		0.0357756	0.019489	0.06		40
Chemotherapy not otherwise specified	9.15792	8.80322	9.52		6.80603	6.15573	7.46		0.923686	0.753755	1.09		0.0918525	0.0621653	0.12		0.355293	0.124702	0.6		50
Chemotherapy not otherwise specified	23.607	23.3403	23.88		18.1989	17.4509	18.95		2.33865	1.91861	2.76		0.170168	0.123167	0.22		1.13986	0.682691	1.6		60
Chemotherapy not otherwise specified	41.2372	40.2891	42.19		33.4303	32.5617	34.3		5.12664	4.59992	5.66		0.246623	0.1631	0.34		2.60609	1.79973	3.42		70
Chemotherapy not otherwise specified	52.9815	52.7898	53.17		42.5764	41.5335	43.63		8.43523	7.5662	9.31		0.361869	0.328109	0.39		3.4673	2.27676	4.66		80
Hormonal agents including corticosteroid hormones and sex hormones	0.372426	0.269004	0.47		0.215796	0.13895	0.3		0.0266038	0.00591436	0.05		0.017728	0.0177277	0.02		0.20977	0.00295736	0.42		30
Hormonal agents including corticosteroid hormones and sex hormones	1.67769	1.38946	1.97		1.33969	0.987002	1.69		0.0770348	0.0473887	0.11		0.0385093	0.0266282	0.05		0.233502	0.00888304	0.45		40
Hormonal agents including corticosteroid hormones and sex hormones	7.33011	6.36722	8.29		5.40494	4.95014	5.85		0.451254	0.319963	0.58		0.212408	0.0805488	0.34		0.362359	0.128809	0.59		50
Hormonal agents including corticosteroid hormones and sex hormones	21.7688	20.5596	22.98		16.2022	14.8866	17.51		1.68186	1.46015	1.9		0.271172	0.144777	0.4		1.39731	0.929794	1.87		60
Hormonal agents including corticosteroid hormones and sex hormones	41.233	38.1953	44.26		30.7013	29.404	32		5.56441	4.63395	6.49		0.318455	0.202664	0.44		2.31223	1.91296	2.71		70
Hormonal agents including corticosteroid hormones and sex hormones	59.0703	53.6377	64.5		45.0482	41.6508	48.45		11.2701	9.82226	12.72		0.355226	0.237666	0.48		3.77896	3.44149	4.12		80
Kinase inhibitors	0.0463392	0	0.1		0.417268	0	0.84		0.0926784	0	0.18		0	0	0		0	0	0		30
Kinase inhibitors	1.02552	0.511681	1.55		1.11533	0.649532	1.59		0.232391	0	0.46		0	0	0		0	0	0		40
Kinase inhibitors	6.37517	2.90484	9.86		2.98941	2.28837	3.69		0.279214	0.0467576	0.51		0	0	0		0.0471895	0	0.1		50
Kinase inhibitors	24.4647	16.9464	31.97		10.1977	6.84671	13.55		1.14272	0.616507	1.66		0.144286	0	0.28		3.99098	0.0471897	7.93		60
Kinase inhibitors	34.8358	24.8904	44.79		21.8173	17.4762	26.16		3.13181	1.88421	4.38		0.197617	0.0541873	0.35		4.09277	0.101923	8.08		70
Kinase inhibitors	43.7712	32.9745	54.57		32.2073	27.3054	37.11		5.53194	3.8622	7.2		0.368618	0.109793	0.63		9.6062	4.40575	14.81		80
Non-anthracycline antitumour antibiotics	6.83252	4.92256	8.74		6.44665	4.70634	8.19		0.326285	0	0.66		0.472578	0	0.94		5.5838	0	11.16		30
Non-anthracycline antitumour antibiotics	12.8438	11.2308	14.45		14.8658	11.4602	18.28		0.326285	0	0.66		0.472578	0	0.94		8.89531	5.58421	12.22		40
Non-anthracycline antitumour antibiotics	22.345	17.4485	27.23		21.72	19.2503	24.19		0.70963	0.0955819	1.32		0.676482	0	1.36		8.89531	5.58421	12.22		50
Non-anthracycline antitumour antibiotics	31.9525	26.4606	37.44		28.2092	23.0775	33.34		2.03692	1.22454	2.86		2.10039	0.209824	3.99		9.45798	6.69106	12.23		60
Non-anthracycline antitumour antibiotics	66.0738	52.6296	79.51		50.7293	36.2598	65.2		3.03816	2.13495	3.95		2.10039	0.209824	3.99		9.45798	6.69106	12.23		70
Non-anthracycline antitumour antibiotics	102.684	65.3842	139.98		87.8746	49.0412	126.7		5.00017	4.48973	5.51		2.27459	0.378949	4.16		12.0457	7.61805	16.48		80
Plant alkaloids and natural products excluding vinca alkaloids	0.349418	0.237974	0.46		0.847597	0.542822	1.16		0.0520508	0	0.1		0.00742942	0	0.02		0.00744327	0	0.02		30
Plant alkaloids and natural products excluding vinca alkaloids	3.94576	2.97163	4.93		4.13732	3.48092	4.8		0.127055	0.0822959	0.18		0.0600895	0.00742942	0.11		0.0224098	0	0.04		40
Plant alkaloids and natural products excluding vinca alkaloids	15.6988	14.4191	16.98		12.3679	11.3065	13.43		1.17454	0.963448	1.38		0.377171	0.0532993	0.71		0.238236	0.0690452	0.41		50
Plant alkaloids and natural products excluding vinca alkaloids	40.2497	37.1927	43.31		30.7372	29.3502	32.13		3.58877	2.81487	4.37		0.478888	0.108524	0.85		3.44725	2.14376	4.76		60
Plant alkaloids and natural products excluding vinca alkaloids	71.5343	69.1049	73.96		52.1606	50.5115	53.81		6.41387	5.80687	7.01		0.501068	0.130849	0.87		4.6913	3.21895	6.16		70
Plant alkaloids and natural products excluding vinca alkaloids	88.646	86.7555	90.54		65.8482	64.4031	67.3		9.55923	8.36389	10.76		0.556768	0.168613	0.95		5.33929	4.0334	6.65		80
Platinum agents	0.611827	0.374545	0.85		0.785971	0.480049	1.1		0.0421969	0.0052818	0.07		0.0316322	0	0.06		0.0105602	0	0.02		30
Platinum agents	1.88968	1.48273	2.3		2.40753	2.02207	2.8		0.0580698	0.0211823	0.1		0.0316322	0	0.06		0.026416	0	0.06		40
Platinum agents	6.20271	5.93832	6.46		6.09683	5.80851	6.39		0.306115	0.225759	0.39		0.25854	0.0746567	0.45		0.296039	0.230222	0.37		50
Platinum agents	19.2059	18.4669	19.95		14.983	14.4848	15.48		1.51788	1.40649	1.63		0.466219	0.141511	0.8		1.30235	0.805949	1.79		60
Platinum agents	40.9804	39.2626	42.7		31.4553	31.2488	31.67		4.23536	4.03593	4.44		0.525947	0.158773	0.9		2.42354	1.84756	2.99		70
Platinum agents	54.7629	52.1443	57.38		42.561	40.5366	44.58		7.4905	7.28213	7.7		0.532725	0.17239	0.89		3.38816	2.52201	4.26		80
Vinca alkaloid	2.12733	1.29806	2.96		3.61723	1.71336	5.53		0.217277	0.137769	0.3		0.137506	0.0196309	0.26		1.39396	0.019736	2.76		30
Vinca alkaloid	3.96936	3.23812	4.7		5.4209	3.76177	7.08		0.317913	0.217066	0.42		0.137506	0.0196309	0.26		2.17292	0.794608	3.55		40
Vinca alkaloid	8.9895	7.54777	10.43		9.40598	7.56349	11.26		2.29844	0.6072	3.99		0.137506	0.0196309	0.26		2.21476	0.861021	3.56		50
Vinca alkaloid	22.9054	21.6909	24.13		21.4565	17.8406	25.08		4.51894	2.11662	6.92		0.565801	0.268396	0.87		3.05791	1.69181	4.43		60
Vinca alkaloid	41.5246	39.3671	43.67		37.1193	35.8703	38.37		11.6348	8.32881	14.93		0.614631	0.268396	0.95		4.08519	2.23498	5.95		70
Vinca alkaloid	59.0102	56.5795	61.44		55.2663	53.7962	56.74		19.0324	16.059	22		0.680005	0.306815	1.05		4.98506	2.86293	7.12		80

## Sheet: Table S5
Table S5. Cumulative burden of self-harm events in cases versus controls stratified by psychiatric disorder diagnosis. Cumulative burden is shown as mean number of events per 100 individuals.
Groups	Years of follow-up	Depression				Anxiety disorder				Schizophrenia, schizotypal and delusional disorders				Personality disorder				Bipolar disorder				Substance abuse
		Cumulative burden	Lower CI	Upper CI		Cumulative burden	Lower CI	Upper CI		Cumulative burden	Lower CI	Upper CI		Cumulative burden	Lower CI	Upper CI		Cumulative burden	Lower CI	Upper CI		Cumulative burden	Lower CI	Upper CI
Cases	1	4.6465	4.40863	4.89		2.81287	2.6366	2.98		1.15913	0.94884	1.37		7.75125	4.64638	10.85		7.20153	5.21771	9.18		0.498863	0.472971	0.53
Cases	2	5.53562	5.26025	5.82		3.52281	3.34039	3.7		1.86014	1.62867	2.09		7.75125	4.64638	10.85		12.7575	11.8671	13.65		0.686913	0.666366	0.71
Cases	3	6.17338	5.88875	6.45		4.0569	3.75514	4.36		2.55787	2.29258	2.83		8.96602	5.15464	12.79		16.8538	15.3724	18.33		0.853728	0.818071	0.88
Cases	4	6.77899	6.55839	7		4.61655	4.42867	4.81		3.21997	3.0437	3.4		10.3213	5.86329	14.78		21.4002	18.7199	24.08		1.02519	0.979472	1.08
Cases	5	7.43258	7.1904	7.67		5.15126	5.01096	5.29		4.01377	3.81058	4.21		10.3213	5.86329	14.78		26.1451	22.8987	29.4		1.18538	1.15442	1.23
Cases	6	8.04221	7.7984	8.28		5.76699	5.61516	5.92		4.75402	4.45493	5.05		10.3213	5.86329	14.78		30.4327	27.3086	33.55		1.34805	1.30505	1.39
Cases	7	8.49888	8.35149	8.65		6.29784	6.08499	6.52		5.34768	5.07118	5.63		10.3213	5.86329	14.78		33.8966	28.9237	38.88		1.51499	1.45568	1.56
Cases	8	8.86669	8.76363	8.98		6.82346	6.60945	7.03		5.87791	5.44783	6.31		11.4427	6.91247	15.97		37.9091	34.9286	40.89		1.66237	1.59551	1.72
Cases	9	9.26085	9.12846	9.39		7.24653	7.09917	7.4		6.24477	5.64141	6.84		11.4427	6.91247	15.97		40.477	36.4259	44.53		1.79277	1.71554	1.86
Cases	10	9.8296	9.73458	9.93		7.92844	7.80843	8.05		6.6252	5.92325	7.34		11.4427	6.91247	15.97		43.8814	40.7152	47.04		1.89574	1.80496	2
Controls	1	0.0120404	0.00534585	0.01		0.0163403	0.0118689	0.03		0.135141	0.0961182	0.18		0	0	0		0.061279	0.0611247	0.06		0.126141	0.11424	0.15
Controls	2	0.0229498	0.0162424	0.02		0.0640476	0.0580826	0.06		0.271977	0.211043	0.33		0	0	0		0.12358	0.0612017	0.18		0.263243	0.244856	0.28
Controls	3	0.0356292	0.0289599	0.05		0.0884785	0.0757839	0.1		0.386906	0.282664	0.5		0	0	0		0.186699	0.122403	0.26		0.392469	0.360773	0.42
Controls	4	0.056719	0.0440956	0.08		0.124608	0.110127	0.13		0.490845	0.42719	0.55		0	0	0		0.25366	0.186507	0.31		0.530236	0.492519	0.57
Controls	5	0.0805619	0.0670608	0.09		0.177062	0.155475	0.2		0.606974	0.547891	0.67		0	0	0		0.617938	0.334048	0.91		0.669562	0.623145	0.72
Controls	6	0.102474	0.0871322	0.11		0.203418	0.177798	0.22		0.684238	0.633613	0.73		0	0	0		0.617938	0.334048	0.91		0.825296	0.770908	0.89
Controls	7	0.115348	0.0963652	0.14		0.267515	0.243754	0.3		0.814175	0.739436	0.88		0	0	0		0.703902	0.505323	0.89		0.978496	0.918279	1.04
Controls	8	0.139396	0.118828	0.16		0.323703	0.29773	0.34		0.984738	0.910737	1.05		0	0	0		0.97256	0.860792	1.08		1.13479	1.07878	1.18
Controls	9	0.189298	0.155712	0.22		0.361074	0.322646	0.4		1.19288	1.02151	1.36		0	0	0		0.97256	0.860792	1.08		1.2661	1.21477	1.33
Controls	10	0.224536	0.181587	0.26		0.373359	0.325597	0.41		1.35694	1.15733	1.56		0.264602	0	0.52		0.97256	0.860792	1.08		1.42145	1.38268	1.46

## Sheet: Table S6
Table S6. Multivariable Cox regression analysis for the risk of self-harm following psychiatric disorder diagnosis. Case (with psychiatric disorder) and control (no psychiatric disorder) groups were obtained via propensity score matching. Controls were matched by age at cancer diagnosis, cancer type, sex, Index of Multiple Deprivation and primary care practice ID. Hazard ratios were further adjus…
Psychiatric disorder	Adjusted hazard ratio	Lower CI	Upper CI	P value	Period of self-harm during follow-up
Anxiety disorder	21.0712	16.4351	27.0151	< 0.001	< 12 months
Anxiety disorder	3.97313	3.53081	4.47085	< 0.001	≥ 12 months
Anxiety disorder	5.96608	5.40999	6.57934	< 0.001	Any time
Bipolar disorder	12.0604	7.47086	19.4693	< 0.001	≥ 12 months
Bipolar disorder	14.4928	9.40383	22.3358	< 0.001	Any time
Depression	44.0807	34.0127	57.129	< 0.001	< 12 months
Depression	5.19335	4.63365	5.82066	< 0.001	≥ 12 months
Depression	9.15247	8.3484	10.034	< 0.001	Any time
Personality disorder	9.04233	2.86801	28.5089	< 0.001	≥ 12 months
Personality disorder	15.2387	5.94549	39.0579	< 0.001	Any time
Schizophrenia	7.50523	5.01229	11.2381	< 0.001	< 12 months
Schizophrenia	2.88806	2.39511	3.48246	< 0.001	≥ 12 months
Schizophrenia	3.45877	2.93581	4.07489	< 0.001	Any time
Substance abuse	4.46904	3.73848	5.34237	< 0.001	< 12 months
Substance abuse	1.85721	1.72013	2.0052	< 0.001	≥ 12 months
Substance abuse	2.17658	2.03299	2.33031	< 0.001	Any time

## Sheet: Table S7
Table S7. Excess years of life lost (YLL) attributable to psychiatric disorder diagnosis in patients with cancer. Excess YLL is calculated as the difference in YLL between patients with and without psychiatric disorder diagnosis. Excess YLL was estimated based on the age of onset of a specific psychiatric disorder.
Psychiatric disorder	Excess YLL	Lower CI	Upper CI	Age at disease onset
Anxiety disorder	28.3315	27.0512	29.5	30
Anxiety disorder	22.8387	22.6466	23	40
Anxiety disorder	17.353	17.0748	17.7	50
Anxiety disorder	12.1023	11.8215	12.4	60
Anxiety disorder	7.10325	6.87854	7.3	70
Bipolar disorder	33.806	25.0306	42.6	30
Bipolar disorder	30.8449	27.8634	33.7	40
Bipolar disorder	20.9376	19.2525	22.5	50
Bipolar disorder	13.2883	11.6501	14.9	60
Bipolar disorder	8.3568	6.46063	10.3	70
Depression	28.0845	27.3068	28.9	30
Depression	22.7794	22.3343	23.3	40
Depression	17.771	17.4289	18.2	50
Depression	12.8693	12.604	13.2	60
Depression	8.3511	8.20865	8.6	70
Personality disorder	41.7696	35.9481	47.7	30
Personality disorder	37.3121	32.824	41.8	40
Personality disorder	24.4289	21.7828	27	50
Personality disorder	15.9839	13.8007	18.2	60
Personality disorder	11.0494	10.3783	11.6	70
Schizophrenia	32.1523	27.9846	36.4	30
Schizophrenia	25.6857	23.771	27.6	40
Schizophrenia	19.5358	18.2101	20.8	50
Schizophrenia	14.0662	13.6619	14.5	60
Schizophrenia	8.69667	8.34415	9.1	70
Substance abuse	37.5667	37.0891	38.1	30
Substance abuse	31.671	31.3123	32.1	40
Substance abuse	24.5497	24.4391	24.6	50
Substance abuse	17.3352	17.19	17.4	60
Substance abuse	9.99276	9.9553	10	70
Substance abuse	4.5683	4.53964	4.7	80

## Sheet: Table S8
Table S8. Multivariable Cox regression analysis for the risk of suicide and other causes of death following self-harm in patients with cancer. Case (self-harm) and control (no self-harm) groups were obtained via propensity score matching. Controls were matched by age at cancer diagnosis, cancer type, sex, Index of Multiple Deprivation and primary care practice ID. Hazard ratios were further adjus…
Cause of death	Adjusted hazard ratio	Lower CI	Upper CI	P value	Period of death during follow-up
All cause	3.77705	3.39333	4.20416	< 0.001	< 12 months
All cause	1.57283	1.46613	1.68729	< 0.001	≥ 12 months
All cause	2.01608	1.90473	2.13394	< 0.001	Any time
Natural deaths	3.63771	3.25692	4.06302	< 0.001	< 12 months
Natural deaths	1.55224	1.44399	1.6686	< 0.001	≥ 12 months
Natural deaths	1.97275	1.86043	2.09184	< 0.001	Any time
Unnatural deaths	6.80116	4.32058	10.7059	< 0.001	< 12 months
Unnatural deaths	1.99994	1.48191	2.69906	< 0.001	≥ 12 months
Unnatural deaths	2.91149	2.30214	3.68212	< 0.001	Any time
